# Supplementary material for: NSUN7 Regulates Sperm Flagella Formation at All Stages of Spermiogenesis
Source: Int J Mol Sci. 2025 Dec 25;27(1):257. doi: 10.3390/ijms27010257 (PMC12785897; doi:10.3390/ijms27010257)
Supplement: Supplementary file 1 [file ijms-27-00257-s001.zip]

Archive with 1 entries (1 files):
- ijms-4001769-supplementary.pdf
